# Supplementary material for: Proteomic analysis of decellularized mice liver and kidney extracellular matrices
Source: J Biol Eng. 2024 Feb 22;18:17. doi: 10.1186/s13036-024-00413-8 (PMC10885605; doi:10.1186/s13036-024-00413-8)
Supplement: Supplementary file 1 — Supplementary material 1. [file 13036_2024_413_MOESM1_ESM.xlsx]

## Sheet: Tabelle1
Class	Gene Code	L1	L2-1	L2-2	L3	L4	L5	L6	L7-1	L7-2	L8-1	L8-2	L9-1	L9-2	L10-1	L10-2	K1/2	K3/4	K5/6
COLLAGENS	Col1a1	X	X	X	X	X	X	X	X	X	X	X	X	X	X	X	X	X	X
	Col1a2	X	X	X	X	X	X	X	X	X	X	X	X	X	X	X	X	X	X
	Col2a1	X	X	X	X	X	X	X	X	X	X	X	X	X	X	X	X	X	X
	Col3a1	X	X	X	X	X	X	X	X	X	X	X	X	X	X	X	X	X	X
	Col4a1	X	X	X	X	X	X	X	X	X	X	X	X	X	X	X	X	X	X
	Col4a2	X	X	X	X	X	X	X	X	X	X	X	X	X	X	X	X	X	X
	Col4a3	X	X	X	X	X	X	X	X	X	X	X	X	X	X	X	X	X	X
	Col4a4			X	X	X		X	X	X	X	X	X	X	X	X	X	X	X
	Col5a1	X	X	X	X	X	X	X	X	X	X	X	X	X	X	X	X	X	X
	Col5a2	X	X	X	X	X	X	X	X	X	X	X	X	X	X	X	X	X	X
	Col6a1	X	X	X	X	X	X	X	X	X	X	X	X	X	X	X	X	X	X
	Col6a2	X	X	X	X	X	X	X	X	X	X	X	X	X	X	X	X	X	X
	Col6a5	X	X	X	X	X	X	X	X	X	X	X	X	X	X	X		X	X
	Col6a6	X	X	X	X		X	X	X	X	X	X	X	X	X	X
	Col7a1	X	X	X	X	X	X	X	X	X	X	X	X	X	X	X	X		X
	Col8a1						X	X	X	X	X		X	X		X
	Col11a1	X	X	X	X	X	X	X	X	X	X	X	X	X	X	X	X	X	X
	Col11a2	X	X	X	X	X	X	X	X	X	X	X	X	X	X	X	X	X	X
	Col12a1		X		X			X	X	X	X	X	X	X	X	X	X	X	X
	Col14a1	X	X	X	X	X	X	X	X	X	X	X	X	X	X	X	X	X	X
	Col15a1	X			X	X			X	X					X	X	X		X
	Col16a1		X	X	X		X	X	X	X	X	X	X	X	X		X	X	X
	Col18a1	X	X	X	X	X	X	X	X	X	X	X	X	X	X	X	X	X	X
GLYCOPROTEINS	Ecm1		X	X				X	X	X	X	X	X	X	X	X		X	X
	Mmrn2								X
	Agrn						X	X		X			X				X		X
	Creld1		X				X								X
	Dpt	X	X	X			X	X	X	X	X	X	X	X		X	X	X	X
	Efemp1		X	X	X	X	X	X	X	X	X	X	X	X	X			X	X
	Eln		X	X	X	X	X	X	X	X	X	X	X	X	X	X	X	X	X
	Emilin1	X	X	X	X	X	X	X	X	X	X	X	X	X	X	X	X	X	X
	Fbln5	X	X	X	X	X	X	X	X	X	X	X	X	X	X	X	X	X	X
	Fbn1		X	X	X	X	X	X	X	X	X	X	X	X	X	X	X	X	X
	Fbn2		X		X		X	X		X		X		X		X
	Fga	X	X	X	X	X	X	X	X	X	X	X	X	X	X	X	X	X	X
	Fgb	X	X	X	X	X	X	X	X	X	X	X	X	X	X	X	X	X	X
	Fn1	X	X	X	X	X	X	X	X	X	X	X	X	X	X	X	X	X	X
	Lama1		X														X	X	X
	Lama3									X									X
	Lama4	X		X			X				X		X				X		X
	Lama5	X	X	X	X	X	X	X	X	X	X	X	X	X	X	X	X	X	X
	Lamb1		X	X	X	X	X	X	X	X	X	X	X	X	X	X	X	X	X
	Lamb2	X	X	X	X	X	X	X	X	X	X	X	X	X	X	X	X	X	X
	Lamc1	X	X	X	X	X	X	X	X	X	X	X	X	X	X	X	X	X	X
	Ltbp1				X		X		X	X		X		X				X
	Ltbp4		X	X	X		X	X	X	X	X	X	X	X	X	X
	Mfap4				X			X	X	X		X		X
	Nid1	X	X	X	X	X	X	X	X	X	X	X	X	X	X	X	X	X	X
	Nid2	X	X	X	X	X	X	X	X	X	X	X	X	X	X	X	X	X	X
	Papln						X	X				X					X
	Postn	X	X	X	X	X	X	X	X	X	X	X	X	X	X	X	X	X	X
	Pxdn	X	X	X	X	X	X	X	X					X
	Tgfbi	X	X	X	X	X	X	X	X	X	X	X	X	X	X	X	X	X	X
	Thbs1												X
	Tinagl1	X	X	X	X	X	X	X	X	X	X	X	X	X	X	X	X	X	X
	Tnc						X	X	X	X	X	X		X	X				X
	Vtn		X				X	X	X	X	X	X	X	X			X
	Vwa5a		X															X
	Vwf												X
PROTEOGLYCANS	Bgn		X	X	X	X	X	X	X	X					X	X
	Dcn		X	X		X	X	X	X			X			X	X	X
	Hspg2	X	X	X	X	X	X	X	X	X	X	X	X	X	X	X	X	X	X
	Lum		X	X	X	X	X	X	X	X	X	X	X	X	X	X	X		X
	Ogn					X
	Prelp		X	X	X	X	X	X	X	X	X	X	X	X	X	X
	Prg2		X	X		X	X	X	X	X	X	X	X	X	X	X
ECM-REGULATORS	Ambp			X				X	X	X				X				X
	Ctsa													X
	Ctsb		X						X	X				X			X	X
	Ctsc				X													X
	Ctsd					X		X										X
	Ctsh	X	X			X									X	X		X
	Ctsl																	X
	Ctsz																X	X
	F10																	X
	F2									X
	Itih1				X										X			X
	Itih2															X	X
	Itih4		X						X				X	X		X
	Loxl1		X	X	X		X	X	X	X	X	X	X	X	X		X	X	X
	Mep1a	X	X	X	X	X	X	X	X		X		X	X	X	X	X	X	X
	Mep1b	X		X	X			X	X	X		X	X	X	X	X	X	X	X
	Plg		X			X		X		X		X	X	X
	Pzp		X		X	X			X				X	X	X			X
	Serpina1b		X		X	X	X	X		X			X	X	X		X	X
	Serpina1c		X			X	X	X		X			X	X	X	X		X
	Serpina1d				X			X		X			X	X	X	X	X	X
	Serpina1e		X				X	X		X				X			X	X
	Serpina3k			X				X				X	X		X			X	X
	Serpina3m					X		X					X		X			X	X
	Serpinc1									X			X		X
	Serpinf2		X							X		X	X	X
	Serpinh1					X	X	X	X	X				X					X
	Tgm1		X	X	X	X	X	X	X	X	X			X				X	X
	Tgm2	X	X	X	X	X	X	X	X	X	X	X	X	X	X	X	X	X	X
ECM-AFFILIATED PROTEINS	Anxa1						X						X	X					X
	Anxa11							X		X		X	X	X		X			X
	Anxa2			X				X		X			X	X	X	X	X	X	X
	Anxa3					X							X	X
	Anxa4		X	X	X		X	X		X	X	X			X	X	X	X	X
	Anxa5			X	X	X	X	X	X	X	X	X	X	X	X	X	X	X	X
	Anxa6	X	X	X	X	X	X	X	X	X	X	X	X	X	X	X	X	X	X
	Anxa7					X	X	X	X	X	X	X	X	X	X		X	X	X
	Hpx									X				X
	Lgals2		X	X	X					X					X				X
	Lgals4							X			X					X
	Lgals8								X
	Lgals9	X	X	X	X	X	X	X	X	X	X	X	X	X	X	X	X	X	X
SECRETED FACTORS	Egf				X
	EGFL7						X	X	X	X	X			X				X
	Hcfc1			X					X
	Megf6					X	X
	S100a1				X													X
	S100a11			X			X			X	X	X	X	X				X	X
	S100g		X		X	X		X	X	X	X		X	X			X	X	X
