# Supplementary material for: Proteomic analysis of decellularized mice liver and kidney extracellular matrices
Source: J Biol Eng. 2024 Feb 22;18:17. doi: 10.1186/s13036-024-00413-8 (PMC10885605; doi:10.1186/s13036-024-00413-8)
Supplement: Supplementary file 2 — Supplementary material 2. [file 13036_2024_413_MOESM2_ESM.xlsx]

## Sheet: Data
	Proteomics data for decellularized hepatic and renal tissue (Mus musculus)
	Repository:	PRIDE – ProteomeXchange Consortium
	Dataset Identifier:	PXD047802
	Tissue	Pride Data	Specimen
	Mouse Kidney Tissue:	KH_Struecker_Niere_dezell_2_RB8_01_5794	K1/2
		KH_Struecker_Niere_dezell_3-4_RC1_01_5795	K3/4
		KH_Struecker_Niere_dezell_5-6_RC2_01_5796	K5/6
	Mouse Liver Tissue:	KH_Struecker_Leber_dezell_1-1_RA1_01_5774	L1
		KH_Struecker_Leber_dezell_2-1_RA2_01_5776	L2-1
		KH_Struecker_Leber_dezell_2-2_RA3_01_5777	L2-2*
		KH_Struecker_Leber_dezell_3-1_RA4_01_5778	L3
		KH_Struecker_Leber_dezell_4-1_RA5_01_5779	L4
		KH_Struecker_Leber_dezell_5_RB3_01_5788	L5
		KH_Struecker_Leber_dezell_6_RB4_01_5789	L6
		KH_Struecker_Leber_dezell_7_1_RB5_01_5790	L7-1
		KH_Struecker_Leber_dezell_7_2_RB6_01_5791	L7-2*
		KH_Struecker_Leber_dezell_8-1_RA6_01_5780	L8-1
		KH_Struecker_Leber_dezell_8-2_RA7_01_5781	L8-2*
		KH_Struecker_Leber_dezell_9_RA8_01_5782	L9-1
		KH_Struecker_Leber_dezell_9-2_RB7_01_5792	L9-2*
		KH_Struecker_Leber_dezell_10-1_RB1_01_5783	L10-1
		KH_Struecker_Leber_dezell_10-2_RB2_01_5784	L10-2*
	* technical replicates
